# Supplementary material for: A database of whole-body action videos for the study of action, emotion, and untrustworthiness
Source: Behav Res Methods. 2014 Mar 1;46(4):1042–51. doi: 10.3758/s13428-013-0439-6 (PMC4237924; doi:10.3758/s13428-013-0439-6)
Supplement: Supplementary file 6 — (XLSX 14 kb) [file 13428_2013_439_MOESM6_ESM.xlsx]

## Sheet: Excluding neutral videos
					Angry								Fearful								Happy								Sad								Untrustworthy
rating	1 to 2	2 to 3	3 to 4	4 to 5	5 to 6	6 to 7	7 to 8	8 to 9	1 to 2	2 to 3	3 to 4	4 to 5	5 to 6	6 to 7	7 to 8	8 to 9	1 to 2	2 to 3	3 to 4	4 to 5	5 to 6	6 to 7	7 to 8	8 to 9	1 to 2	2 to 3	3 to 4	4 to 5	5 to 6	6 to 7	7 to 8	8 to 9	1 to 2	2 to 3	3 to 4	4 to 5	5 to 6	6 to 7	7 to 8	8 to 9
Jump	1	7	17	21	17	12	11	1	2	13	15	17	17	13	9	1	0	1	8	15	25	17	12	9	0	2	25	33	22	5	0	0	1	10	24	27	21	4	0	0
Put down box	0	9	20	27	16	9	4	2	0	18	31	18	14	4	2	0	0	11	43	17	12	4	0	0	0	6	35	29	16	1	0	0	0	0	17	33	28	9	0	0
Pick up box	1	21	22	22	17	2	1	1	1	20	25	28	12	1	0	0	0	8	30	22	15	9	3	0	0	7	36	38	6	0	0	0	0	3	6	27	34	14	3	0
Sit down	2	8	27	24	15	8	3	0	2	10	31	30	10	1	2	1	0	14	28	27	13	3	2	0	0	1	15	28	32	10	1	0	0	9	23	36	14	5	0	0
Stand and act	2	16	23	21	17	5	1	2	5	10	30	37	2	2	1	0	3	14	28	23	8	7	3	1	0	5	15	25	29	11	2	0	0	3	23	37	20	2	1	0
Walking	3	14	30	17	15	5	3	0	5	23	17	20	15	5	1	1	0	5	24	27	13	12	6	0	0	9	26	26	21	4	1	0	0	5	18	28	21	11	4	0
rating bin	range
1 to 2	>=1 & <2
2 to 3	>=2 & <3
3 to 4	>=3 & <4
4 to 5	>=4 & <5
5 to 6	>=5 & <6
6 to 7	>=6 & <7
7 to 8	>=7 & <8
8 to 9	>=8 & <=9

## Sheet: Including neutral videos
					Angry								Fearful								Happy								Sad							Untrustworthy
rating	1 to 2	2 to 3	3 to 4	4 to 5	5 to 6	6 to 7	7 to 8	8 to 9	1 to 2	2 to 3	3 to 4	4 to 5	5 to 6	6 to 7	7 to 8	8 to 9	1 to 2	2 to 3	3 to 4	4 to 5	5 to 6	6 to 7	7 to 8	8 to 9	1 to 2	2 to 3	3 to 4	4 to 5	5 to 6	6 to 7	7 to 8	8 to 9	1 to 2	2 to 3	3 to 4	4 to 5	5 to 6	6 to 7	7 to 8	8 to 9
Jump	4	29	20	22	17	12	11	1	6	34	19	17	17	13	9	1	0	3	20	24	29	19	12	9	4	13	38	34	22	5	0	0	1	23	39	28	21	4	0	0
Put down box	13	24	21	27	16	9	4	2	1	43	34	18	14	4	2	0	1	32	50	17	12	4	0	0	2	18	50	29	16	1	0	0	0	14	29	36	28	9	0	0
Pick up box	11	39	23	22	17	2	1	1	5	42	28	28	12	1	0	0	0	24	42	23	15	9	3	0	2	19	49	40	6	0	0	0	0	19	17	29	34	14	3	0
Sit down	5	31	30	24	15	8	3	0	6	31	35	30	10	1	2	1	1	37	33	27	13	3	2	0	0	10	34	29	32	10	1	0	1	28	31	37	14	5	0	0
Stand and act	20	26	24	21	17	5	1	2	19	25	30	37	2	2	1	0	22	24	28	23	8	7	3	1	3	26	20	25	29	11	2	0	2	24	27	39	20	2	1	0
Walking	7	34	35	17	15	5	3	0	13	43	18	20	15	5	1	1	1	23	33	28	13	12	6	0	3	21	40	26	21	4	1	0	1	22	29	28	21	11	4	0
rating bin	range
1 to 2	>=1 & <2
2 to 3	>=2 & <3
3 to 4	>=3 & <4
4 to 5	>=4 & <5
5 to 6	>=5 & <6
6 to 7	>=6 & <7
7 to 8	>=7 & <8
8 to 9	>=8 & <=9
